# Supplementary material for: Characterisation of Streptococcus suis Isolates in the Czech Republic Collected from Diseased Pigs in the Years 2018–2022
Source: Pathogens. 2022 Dec 20;12(1):5. doi: 10.3390/pathogens12010005 (PMC9862946; doi:10.3390/pathogens12010005)
Supplement: Supplementary file 1 [file pathogens-12-00005-s001.zip]

Archive with 3 entries (3 files):
- Supplementary_Table_S1.xls
- Supplementary_Table_S2.pdf
- Supplementary_Table_S3.pdf
