# Supplementary material for: Characterisation of Streptococcus suis Isolates in the Czech Republic Collected from Diseased Pigs in the Years 2018–2022
Source: Pathogens. 2022 Dec 20;12(1):5. doi: 10.3390/pathogens12010005 (PMC9862946; doi:10.3390/pathogens12010005)
Supplement: Supplementary file 1 [file pathogens-12-00005-s001.zip › Supplementary_Table_S1.xls]

## Sheet: data
isolate	S	ST	organ	RecN
1	nd	nd	lower respiratory tract	+
3	2	28	lower respiratory tract	+
6	nd	2095	urogenital system	+
7	21	2082	upper respiratory tract	+
8	21	nd	upper respiratory tract	+
10	2	28	lower respiratory tract	+
11	2	28	circulatory and lymphatic system	+
12	7	29	lower respiratory tract	+
13	1/2	28	lower respiratory tract	+
14	nd	nd	central nervous system	+
16	nd	2096	lower respiratory tract	+
17	9	16	lower respiratory tract	+
18	nd	2096	lower respiratory tract	+
19	3	108	lower respiratory tract	+
20	8	87	lower respiratory tract	+
21	15	nd	lower respiratory tract	+
22	16	2098	skin	+
25	13	nd	lower respiratory tract	+
26	21	2082	circulatory and lymphatic system	+
27	5	nd	urogenital system	+
28	nd	801	urogenital system	+
31	nd	2096	lower respiratory tract	+
32	7	29	central nervous system	+
33	7	29	joints	+
34	4	17	circulatory and lymphatic system	+
35	4	17	lower respiratory tract	+
36	1/2	28	central nervous system	+
38	nd	nd	circulatory and lymphatic system	+
43	9	16	lower respiratory tract	+
44	8	87	lower respiratory tract	+
45	9	2079	central nervous system	+
48	nd	2089	lower respiratory tract	+
49	nd	2089	lower respiratory tract	+
55	1	1	central nervous system	+
56	3	54	lower respiratory tract	+
57	23	29	lower respiratory tract	+
58	4	17	lower respiratory tract	+
59	3	nd	lower respiratory tract	+
60	4	54	lower respiratory tract	+
61	24	nd	circulatory and lymphatic system	+
62	1/2	2073	circulatory and lymphatic system	+
63	1/2	28	upper respiratory tract	+
64	3	27	lower respiratory tract	+
65	9	16	lower respiratory tract	+
66	31	nd	skin	+
67	19	nd	lower respiratory tract	+
68	19	nd	central nervous system	+
71	nd	nd	lower respiratory tract	+
72	5	nd	circulatory and lymphatic system	+
74	1	11	central nervous system	+
75	1	11	joints	+
76	28	nd	lower respiratory tract	+
77	7	29	circulatory and lymphatic system	+
78	2	1	lower respiratory tract	+
80	9	2097	lower respiratory tract	+
81	31	nd	lower respiratory tract	+
83	nd	nd	lower respiratory tract	+
84	nd	2078	lower respiratory tract	+
85	nd	2078	lower respiratory tract	+
86	9	2097	lower respiratory tract	+
87	nd	nd	lower respiratory tract	+
88	29	2091	lower respiratory tract	+
90	29	2091	lower respiratory tract	+
92	9	1521	circulatory and lymphatic system	+
93	nd	nd	upper respiratory tract	+
94	2	28	lower respiratory tract	+
95	19	nd	lower respiratory tract	+
96	5	nd	upper respiratory tract	+
97	nd	2083	lower respiratory tract	+
98	nd	2083	urogenital system	+
99	nd	2083	digestive system	+
100	11	nd	lower respiratory tract	+
102	7	nd	lower respiratory tract	+
103	31	nd	digestive system	+
104	1/2	1	circulatory and lymphatic system	+
105	1/2	28	circulatory and lymphatic system	+
106	1/2	28	circulatory and lymphatic system	+
107	1/2	28	lower respiratory tract	+
110	29	2087	upper respiratory tract	+
111	29	2087	upper respiratory tract	+
112	21	2081	upper respiratory tract	+
113	21	2081	upper respiratory tract	+
114	21	nd	lower respiratory tract	+
118	4	17	upper respiratory tract	+
119	1/2	28	joints	+
120	1/2	28	lower respiratory tract	+
121	nd	nd	upper respiratory tract	+
123	29	2087	upper respiratory tract	+
124	1/2	28	upper respiratory tract	+
125	2	1	circulatory and lymphatic system	+
126	2	1	central nervous system	+
129	nd	54	urogenital system	+
130	nd	nd	lower respiratory tract	+
131	1	1	central nervous system	+
132	1	1	lower respiratory tract	+
133	4	17	lower respiratory tract	+
136	19	nd	upper respiratory tract	+
137	7	29	joints	+
139	4	17	lower respiratory tract	+
141	2	1	circulatory and lymphatic system	+
143	2	1	central nervous system	+
144	14	13	circulatory and lymphatic system	+
145	4	17	central nervous system	+
146	4	17	lower respiratory tract	+
147	nd	nd	lower respiratory tract	+
148	13	nd	circulatory and lymphatic system	+
149	1	1	circulatory and lymphatic system	+
151	16	nd	lower respiratory tract	+
152	8	87	lower respiratory tract	+
155	2	28	central nervous system	+
156	2	28	lower respiratory tract	+
157	nd	nd	lower respiratory tract	+
159	2	nd	lower respiratory tract	+
163	2	28	digestive system	+
165	15	2084	skin	+
167	4	94	lower respiratory tract	+
169	1	1	circulatory and lymphatic system	+
170	3	54	lower respiratory tract	+
171	29	nd	upper respiratory tract	+
172	nd	nd	lower respiratory tract	+
173	24	nd	lower respiratory tract	+
175	1/2	2073	central nervous system	+
176	4	54	lower respiratory tract	+
177	nd	1801	circulatory and lymphatic system	+
178	3	15	lower respiratory tract	+
179	3	15	lower respiratory tract	+
180	19	nd	central nervous system	+
184	12	nd	urogenital system	+
185	28	nd	circulatory and lymphatic system	+
186	7	29	joints	+
187	2	1	central nervous system	+
188	2	1	digestive system	+
189	2	1	circulatory and lymphatic system	+
190	4	2093	upper respiratory tract	+
191	29	792	upper respiratory tract	+
192	4	17	upper respiratory tract	+
193	7	29	lower respiratory tract	+
194	7	29	lower respiratory tract	+
198	8	14	upper respiratory tract	+
199	7	29	lower respiratory tract	+
200	7	29	lower respiratory tract	+
201	16	nd	circulatory and lymphatic system	+
202	31	nd	lower respiratory tract	+
203	1/2	28	lower respiratory tract	+
204	7	29	lower respiratory tract	+
205	1	nd	circulatory and lymphatic system	+
206	7	29	central nervous system	+
208	7	29	lower respiratory tract	+
209	8	87	lower respiratory tract	+
212	29	792	upper respiratory tract	+
213	1/2	28	circulatory and lymphatic system	+
214	2	28	lower respiratory tract	+
215	3	54	lower respiratory tract	+
216	4	54	lower respiratory tract	+
217	9	2079	joints	+
218	4	17	upper respiratory tract	+
219	nd	nd	central nervous system	+
220	3	1801	central nervous system	+
221	9	nd	central nervous system	+
222	15	nd	lower respiratory tract	+
223	16	nd	lower respiratory tract	+
224	3	15	lower respiratory tract	+
225	3	15	circulatory and lymphatic system	+
228	29	nd	circulatory and lymphatic system	+
229	nd	nd	central nervous system	+
230	nd	nd	lower respiratory tract	+
231	21	nd	central nervous system	+
232	31	nd	central nervous system	+
233	nd	nd	circulatory and lymphatic system	+
234	nd	nd	circulatory and lymphatic system	+
235	nd	nd	upper respiratory tract	+
236	nd	nd	upper respiratory tract	+
238	nd	nd	upper respiratory tract	+
239	11	nd	lower respiratory tract	+
240	1/2	nd	upper respiratory tract	+
241	29	nd	upper respiratory tract	+
242	nd	nd	circulatory and lymphatic system	+
243	nd	nd	upper respiratory tract	+
245	5	nd	upper respiratory tract	+
247	nd	nd	upper respiratory tract	+
248	31	2075	lower respiratory tract	+
250	16	nd	skin	+
251	2	28	lower respiratory tract	+
253	29	nd	circulatory and lymphatic system	+
254	3	1801	joints	+
257	3	54	lower respiratory tract	+
258	nd	792	central nervous system	+
259	nd	792	upper respiratory tract	+
260	nd	nd	lower respiratory tract	+
263	8	2099	upper respiratory tract	+
264	9	nd	circulatory and lymphatic system	+
265	2	28	lower respiratory tract	+
266	7	29	lower respiratory tract	+
267	21	nd	upper respiratory tract	+
268	5	1663	lower respiratory tract	+
269	7	29	upper respiratory tract	+
270	1/2	28	lower respiratory tract	+
271	3	1801	joints	+
272	1/2	28	lower respiratory tract	+
274	23	1	lower respiratory tract	+
275	2	29	lower respiratory tract	+
276	10	nd	lower respiratory tract	+
277	1/2	28	circulatory and lymphatic system	+
278	nd	nd	lower respiratory tract	+
279	1	1	upper respiratory tract	+
280	1	1	digestive system	+
281	nd	nd	lower respiratory tract	+
282	7	29	lower respiratory tract	+
283	7	29	lower respiratory tract	+
284	9	2094	circulatory and lymphatic system	+
285	9	2094	lower respiratory tract	+
287	1/2	2074	joints	+
288	1/2	2074	joints	+
289	2	1	lower respiratory tract	+
290	2	1	lower respiratory tract	+
292	9	16	circulatory and lymphatic system	+
293	9	16	lower respiratory tract	+
294	7	29	lower respiratory tract	+
295	1/2	28	lower respiratory tract	+
296	nd	15	lower respiratory tract	+
297	3	15	lower respiratory tract	+
298	nd	nd	urogenital system	+
299	12	2085	lower respiratory tract	+
300	12	2085	lower respiratory tract	+
301	12	2085	digestive system	+
302	12	2085	digestive system	+
305	nd	801	urogenital system	+
306	3	27	joints	+
307	3	27	central nervous system	+
308	3	27	lower respiratory tract	+
309	9	2094	joints	+
310	9	2094	circulatory and lymphatic system	+
311	nd	nd	circulatory and lymphatic system	+
312	12	nd	lower respiratory tract	+
313	23	nd	lower respiratory tract	+
314	2	28	lower respiratory tract	+
316	2	28	lower respiratory tract	+
317	9	16	lower respiratory tract	+
318	nd	nd	lower respiratory tract	+
319	nd	54	upper respiratory tract	+
320	8	1770	circulatory and lymphatic system	+
321	7	29	circulatory and lymphatic system	+
322	8	1770	lower respiratory tract	+
323	7	29	central nervous system	+
324	7	29	central nervous system	+
325	7	29	central nervous system	+
326	7	29	central nervous system	+
327	nd	nd	lower respiratory tract	+
328	nd	nd	lower respiratory tract	+
329	4	54	central nervous system	+
330	4	54	upper respiratory tract	+
331	7	29	central nervous system	+
332	7	29	upper respiratory tract	+
333	7	29	central nervous system	+
334	7	29	lower respiratory tract	+
335	1/2	28	lower respiratory tract	+
337	3	54	upper respiratory tract	+
338	31	2086	upper respiratory tract	+
339	3	54	central nervous system	+
340	nd	nd	circulatory and lymphatic system	+
341	31	nd	lower respiratory tract	+
342	1/2	2074	digestive system	+
343	1/2	2074	circulatory and lymphatic system	+
344	1/2	2074	upper respiratory tract	+
345	1/2	2074	circulatory and lymphatic system	+
346	1/2	2074	central nervous system	+
347	9	2070	circulatory and lymphatic system	+
348	9	2070	central nervous system	+
349	9	1521	central nervous system	+
351	8	87	circulatory and lymphatic system	+
352	8	87	lower respiratory tract	+
354	7	29	circulatory and lymphatic system	+
355	1	1	digestive system	+
358	2	28	upper respiratory tract	+
359	7	29	lower respiratory tract	+
360	7	29	lower respiratory tract	+
362	nd	nd	digestive system	+
363	8	87	circulatory and lymphatic system	+
364	8	87	lower respiratory tract	+
365	8	87	lower respiratory tract	+
367	7	29	lower respiratory tract	+
368	7	29	circulatory and lymphatic system	+
369	7	29	lower respiratory tract	+
370	7	29	circulatory and lymphatic system	+
371	8	2099	lower respiratory tract	+
372	7	29	circulatory and lymphatic system	+
373	7	29	lower respiratory tract	+
374	7	29	central nervous system	+
375	7	29	lower respiratory tract	+
376	7	29	circulatory and lymphatic system	+
377	7	29	central nervous system	+
378	7	29	lower respiratory tract	+
379	7	29	joints	+
380	7	29	central nervous system	+
381	nd	nd	circulatory and lymphatic system	+
382	12	nd	lower respiratory tract	+
383	4	54	lower respiratory tract	+
384	4	54	circulatory and lymphatic system	+
385	4	17	lower respiratory tract	+
388	nd	nd	lower respiratory tract	+
389	31	2075	joints	+
390	1	1	central nervous system	+
391	1	1	circulatory and lymphatic system	+
392	1	1	lower respiratory tract	+
393	1	1	circulatory and lymphatic system	+
394	1	1	central nervous system	+
395	1	1	circulatory and lymphatic system	+
396	1	1	lower respiratory tract	+
397	1	1	circulatory and lymphatic system	+
398	8	1770	lower respiratory tract	+
399	16	nd	circulatory and lymphatic system	+
400	1/2	1	digestive system	+
401	9	16	lower respiratory tract	+
402	9	16	lower respiratory tract	+
403	8	1546	central nervous system	+
404	16	2092	central nervous system	+
405	1/2	28	joints	+
406	1/2	28	joints	+
407	2	1	lower respiratory tract	+
408	nd	2093	lower respiratory tract	+
409	7	29	lower respiratory tract	+
410	8	87	lower respiratory tract	+
411	3	54	urogenital system	+
412	1/2	28	central nervous system	+
413	1/2	28	lower respiratory tract	+
414	7	29	lower respiratory tract	+
415	7	29	lower respiratory tract	+
416	3	54	circulatory and lymphatic system	+
417	3	54	circulatory and lymphatic system	+
418	nd	54	lower respiratory tract	+
419	nd	54	lower respiratory tract	+
420	1/2	28	lower respiratory tract	+
421	1/2	28	circulatory and lymphatic system	+
422	8	87	lower respiratory tract	+
423	3	1801	lower respiratory tract	+
424	3	54	lower respiratory tract	+
425	nd	nd	lower respiratory tract	+
426	8	87	lower respiratory tract	+
427	2	28	central nervous system	+
428	nd	29	lower respiratory tract	+
429	2	1805	central nervous system	+
430	2	1805	central nervous system	+
431	nd	nd	central nervous system	+
432	nd	nd	lower respiratory tract	+
433	nd	29	lower respiratory tract	+
434	nd	nd	central nervous system	+
435	2	1	circulatory and lymphatic system	+
436	16	2069	lower respiratory tract	+
437	16	2069	lower respiratory tract	+
438	7	29	central nervous system	+
439	7	29	joints	+
440	31	2075	central nervous system	+
441	7	29	central nervous system	+
442	3	54	lower respiratory tract	+
443	9	nd	circulatory and lymphatic system	+
445	29	2077	upper respiratory tract	+
447	29	nd	upper respiratory tract	+
448	31	nd	digestive system	+
449	7	29	central nervous system	+
450	7	29	upper respiratory tract	+
451	7	54	lower respiratory tract	+
452	7	29	joints	+
453	7	29	central nervous system	+
454	7	29	joints	+
455	7	29	lower respiratory tract	+
456	7	29	central nervous system	+
457	7	29	upper respiratory tract	+
458	2	2074	lower respiratory tract	+
459	9	2079	circulatory and lymphatic system	+
460	9	2079	digestive system	+
461	8	1770	lower respiratory tract	+
462	29	2077	upper respiratory tract	+
463	29	2077	upper respiratory tract	+
464	15	nd	upper respiratory tract	+
465	nd	nd	upper respiratory tract	+
466	nd	1801	lower respiratory tract	+
467	nd	1801	lower respiratory tract	+
468	5	1384	urogenital system	+
469	nd	2093	upper respiratory tract	+
470	11	nd	lower respiratory tract	+
471	nd	nd	circulatory and lymphatic system	+
472	29	2091	lower respiratory tract	+
473	31	nd	upper respiratory tract	+
474	2	1	upper respiratory tract	+
475	nd	1	upper respiratory tract	+
476	5	54	central nervous system	+
477	2	28	lower respiratory tract	+
478	nd	nd	lower respiratory tract	+
499	31	nd	digestive system	+
500	nd	29	lower respiratory tract	+
501	nd	29	joints	+
502	nd	28	lower respiratory tract	+
503	12	nd	digestive system	+
505	21	nd	upper respiratory tract	+
506	15	2088	upper respiratory tract	+
507	nd	1521	central nervous system	+
508	16	2080	circulatory and lymphatic system	+
509	16	2080	lower respiratory tract	+
510	4	54	upper respiratory tract	+
511	8	1546	lower respiratory tract	+
512	7	1770	upper respiratory tract	+
513	nd	29	joints	+
514	7	29	central nervous system	+
515	16	2098	lower respiratory tract	+
516	7	54	central nervous system	+
517	10	2071	digestive system	+
518	2	1	lower respiratory tract	+
519	2	1	circulatory and lymphatic system	+
520	4	17	lower respiratory tract	+
521	2	1	joints	+
522	31	nd	upper respiratory tract	+
523	15	2084	digestive system	+
524	nd	15	lower respiratory tract	+
526	9	1521	central nervous system	+
527	nd	nd	upper respiratory tract	+
528	9	nd	lower respiratory tract	+
529	7	29	circulatory and lymphatic system	+
530	7	29	central nervous system	+
531	7	29	circulatory and lymphatic system	+
532	8	87	lower respiratory tract	+
534	2	28	central nervous system	+
535	2	28	lower respiratory tract	+
536	2	1805	central nervous system	+
539	nd	2095	lower respiratory tract	+
540	4	54	lower respiratory tract	+
541	2	28	circulatory and lymphatic system	+
542	8	nd	lower respiratory tract	+
543	9	1521	lower respiratory tract	+
544	1/2	2074	circulatory and lymphatic system	+
545	1/2	2074	digestive system	+
546	8	1546	lower respiratory tract	+
547	2	1	lower respiratory tract	+
548	1/2	28	lower respiratory tract	+
549	1/2	28	lower respiratory tract	+
550	8	87	lower respiratory tract	+
551	nd	31	lower respiratory tract	+
552	7	29	lower respiratory tract	+
553	nd	nd	lower respiratory tract	+
554	1/2	28	circulatory and lymphatic system	+
555	19	nd	lower respiratory tract	+
556	2	28	lower respiratory tract	+
557	nd	nd	lower respiratory tract	+
558	10	2071	lower respiratory tract	+
559	nd	31	lower respiratory tract	+
560	2	2074	lower respiratory tract	+
561	7	29	circulatory and lymphatic system	+
562	14	1	lower respiratory tract	+
563	2	2074	lower respiratory tract	+
564	2	2074	lower respiratory tract	+
565	nd	nd	lower respiratory tract	+
566	9	1521	circulatory and lymphatic system	+
567	15	2088	lower respiratory tract	+
572	31	2076	lower respiratory tract	+
573	nd	nd	lower respiratory tract	+
574	31	2076	lower respiratory tract	+
575	1/2	28	lower respiratory tract	+
576	16	2090	digestive system	+
577	16	2090	lower respiratory tract	+
578	7	29	lower respiratory tract	+
579	2	28	lower respiratory tract	+
580	1/2	28	lower respiratory tract	+
581	1/2	28	lower respiratory tract	+
582	7	29	lower respiratory tract	+
583	9	nd	lower respiratory tract	+
584	10	nd	circulatory and lymphatic system	+
587	29	nd	upper respiratory tract	+
588	7	54	upper respiratory tract	+
589	7	29	central nervous system	+
590	7	29	joints	+
591	16	2098	lower respiratory tract	+
592	7	54	central nervous system	+
593	9	1521	lower respiratory tract	+
594	4	nd	upper respiratory tract	+
595	2	2074	circulatory and lymphatic system	+
596	31	2086	circulatory and lymphatic system	+
597	2	2074	circulatory and lymphatic system	+
598	9	93	circulatory and lymphatic system	+
599	7	29	central nervous system	+
600	7	29	central nervous system	+
601	nd	nd	urogenital system	+
602	15	2088	joints	+
603	15	2088	central nervous system	+
604	9	1521	central nervous system	+
605	9	1521	central nervous system	+
606	16	2092	lower respiratory tract	+
607	16	2092	circulatory and lymphatic system	+
608	7	29	lower respiratory tract	+
609	7	29	lower respiratory tract	+
610	7	29	circulatory and lymphatic system	+
612	29	nd	digestive system	+
614	1/2	28	lower respiratory tract	+
615	1/2	28	circulatory and lymphatic system	+
616	8	87	circulatory and lymphatic system	+
617	1	1	joints	+
618	29	nd	upper respiratory tract	+
619	1	1	joints	+
620	1	1	joints	+
621	2	28	lower respiratory tract	+
622	8	1770	lower respiratory tract	+
73	9	16	circulatory and lymphatic system	+
353	15	2084	circulatory and lymphatic system	+
15	nd	nd	lower respiratory tract	-
30	11	nd	upper respiratory tract	-
39	nd	nd	lower respiratory tract	-
46	nd	nd	lower respiratory tract	-
47	nd	nd	lower respiratory tract	-
50	nd	nd	lower respiratory tract	-
51	nd	nd	lower respiratory tract	-
52	nd	nd	lower respiratory tract	-
53	nd	nd	lower respiratory tract	-
82	nd	nd	lower respiratory tract	-
158	8	87	lower respiratory tract	-
162	nd	nd	circulatory and lymphatic system	-
164	nd	nd	urogenital system	-
244	nd	nd	upper respiratory tract	-
246	nd	nd	lower respiratory tract	-
255	11	nd	upper respiratory tract	-
256	11	nd	upper respiratory tract	-
262	8	2099	central nervous system	-
303	12	2085	lower respiratory tract	-
304	12	2085	lower respiratory tract	-
357	7	nd	upper respiratory tract	-
444	12	nd	circulatory and lymphatic system	-
446	11	nd	upper respiratory tract	-
533	nd	nd	urogenital system	-
569	5	2068	lower respiratory tract	-
570	5	2068	digestive system	-
611	nd	nd	circulatory and lymphatic system	-

## Sheet: SSTxP
	central nervous system	lower respiratory tract	upper respiratory tract	circulatory and lymphatic system	joints	digestive system	urogenital system	skin	sum
S1/2ST1				1		1			2
S1/2ST28	2	16	2	7	3				30
S1/2ST2074	1		1	3	2	2			9
S1/2ST2073	1			1					2
S1/2STnd			1						1
S1ST1	4	3	1	6	3	2			19
S1ST11	1				1				2
S1STnd				1					1
S2ST1	3	6	1	5	1	1			17
S2ST28	3	14	1	2		1			21
S2ST29		1							1
S2ST1805	3								3
S2ST2074		4		2					6
S2STnd		1							1
S3ST15		4		1					5
S3ST27	1	2			1				4
S3ST54	1	6	1	2			1		11
S3ST108		1							1
S3ST1801	1	1			2				4
S3STnd		1							1
S4ST17	1	7	3	1					12
S4ST54	1	5	2	1					9
S4ST94		1							1
S4ST2093			1						1
S4STnd			1						1
S5ST54	1								1
S5ST1384							1		1
S5ST1663		1							1
S5STnd			2	1			1		4
S5ST2068		1				1			2
S7ST29	21	28	4	11	8				72
S7ST54	2	1	1						4
S7ST1770			1						1
S7STnd		1	1						2
S8ST14			1						1
S8ST87		13		3					16
S8ST2099	1	1	1						3
S8ST1546	1	2							3
S8ST1770		4		1					5
S8STnd		1							1
S9ST16		7		2					9
S9ST93				1					1
S9ST1521	4	2		2					8
S9STnd	1	2		2					5
S9ST2079	1			1	1	1			4
S9ST2097		2							2
S9ST2070	1			1					2
S9ST2094		1		2	1				4
S10STnd		1		1					2
S10ST2071		1				1			2
S11STnd		3	4						7
S12STnd		2		1		1	1		5
S12ST2085		4				2			6
S13STnd		1		1					2
S14ST1		1							1
S14ST13				1					1
S15STnd		2	1						3
S15ST2084				1		1		1	3
S15ST2088	1	1	1		1				4
S16STnd		2		2				1	5
S16ST2069		2							2
S16ST2080		1		1					2
S16ST2098		2						1	3
S16ST2090		1				1			2
S16ST2092	1	1		1					3
S19STnd	2	3	1						6
S21STnd	1	1	3						5
S21ST2082			1	1					2
S21ST2081			2						2
S23ST1		1							1
S23ST29		1							1
S23STnd		1							1
S24STnd		1		1					2
S28STnd		1		1					2
S29ST792			2						2
S29STnd			5	2		1			8
S29ST2077			3						3
S29ST2087			3						3
S29ST2091		3							3
S31STnd	1	3	2			3		1	10
S31ST2086			1	1					2
S31ST2076		2							2
S31ST2075	1	1			1				3
SndST1			1						1
SndST15		2							2
SndST28		1							1
SndST29		3			2				5
SndST31		2							2
SdnST54		2	1				1		4
SndST792	1		1						2
SndST801							2		2
SndST1521	1								1
SndST1801		2		1					3
SndSTnd	5	33	10	10		1	4		63
SndST2093		1	1						2
SndST2095		1					1		2
SndST2083		1				1	1		3
SndST2078		2							2
SndST2089		2							2
SndST2096		3							3
sum	70	238	69	86	27	21	13	4	528
	Bonferroni correction when testing 800 of combinations alfa= 0.05/800= 0.0000625
		yellow = alfa < 0.05
		orange = alfa < 0.0000625

## Sheet: SxP
	central nervous system	lower respiratory tract	upper respiratory tract	circulatory and lymphatic system	joints	digestive system	urogenital system	skin	sum
S1/2	4	16	4	12	5	3			44
S1	5	3	1	7	4	2			22
S2	9	26	2	9	1	2			49
S3	3	15	1	3	3		1		26
S4	2	13	7	2					24
S5	1	2	2	1		1	2		9
S7	23	30	7	11	8				79
S8	2	21	2	4					29
S9	7	14		11	2	1			35
S10		2		1		1			4
S11		3	4						7
S12		6		1		3	1		11
S13		1		1					2
S14		1		1					2
S15	1	3	2	1	1	1		1	10
S16	1	9		4		1		2	17
S19	2	3	1						6
S21	1	1	6	1					9
S23		3							3
S24		1		1					2
S28		1		1					2
S29		3	13	2		1			19
S31	2	6	3	1	1	3		1	17
nd	7	55	14	11	2	2	9		100
	70	238	69	86	27	21	13	4	528
	Bonferroni correction when testing 192 of combinations alfa= 0.05/192= 0.00026
		yellow = alfa < 0.05
		orange = alfa < 0.00026

## Sheet: STxP
	central nervous system	circulatory and lymphatic system	lower respiratory tract	upper respiratory tract	joints	urogenital system	digestive system	skin	sum
ST1	7	12	11	3	4		4		41
ST11	1				1				2
ST13		1							1
ST14				1					1
ST15		1	6						7
ST16		2	7						9
ST17	1	1	7	3					12
ST27	1		2		1				4
ST28	5	9	31	3	3		1		52
ST29	21	11	33	4	10				79
ST31			2						2
ST54	5	3	14	5		2			29
ST87		3	13						16
ST93		1							1
ST94			1						1
ST108			1						1
ST792	1			3					4
ST801						2			2
ST1384						1			1
ST1521	5	2	2						9
ST1546	1		2						3
ST1663			1						1
ST1770		1	4	1					6
ST1801	1	1	3		2				7
ST1805	3								3
ST2068			1				1		2
ST2069			2						2
ST2070	1	1							2
ST2071			1				1		2
ST2073	1	1							2
ST2074	1	5	4	1	2		2		15
ST2075	1		1		1				3
ST2076			2						2
ST2077				3					3
ST2078			2						2
ST2079	1	1			1		1		4
ST2080		1	1						2
ST2081				2					2
ST2082		1		1					2
ST2083			1			1	1		3
ST2084		1					1	1	3
ST2085			4				2		6
ST2086		1		1					2
ST2087				3					3
ST2088	1		1	1	1				4
ST2089			2						2
ST2090			1				1		2
ST2091			3						3
ST2092	1	1	1						3
ST2093			1	2					3
ST2094		2	1		1				4
ST2095			1			1			2
ST2096			3						3
ST2097			2						2
ST2098			2					1	3
ST2099	1		1	1					3
STnd	10	23	60	31		6	6	2	138
	70	86	238	69	27	13	21	4	528
	Bonferroni correction when testing 456 of combinations alfa= 0.05/456= 0.000109
		yellow = alfa < 0.05
		orange = alfa < 0.000109

## Sheet: SxST
	S1/2	S1	S2	S3	S4	S5	S7	S8	S9	S10	S11	S12	S13	S14	S15	S16	S19	S21	S23	S24	S28	S29	S31	nd
ST1	2	19	17											1					1					1
ST11		2
ST13														1
ST14								1
ST15				5																				2
ST16									9
ST17					12
ST27				4
ST28	30		21																					1
ST29			1				72												1					5
ST31																								2
ST54				11	9	1	4																	4
ST87								16
ST93									1
ST94					1
ST108				1
ST792																						2		2
ST801																								2
ST1384						1
ST1521									8															1
ST1546								3
ST1663						1
ST1770							1	5
ST1801				4																				3
ST1805			3
ST2068						1
ST2069																2
ST2070									2
ST2071										2
ST2073	3
ST2074	9		6
ST2075																							3
ST2076																							2
ST2077																						3
ST2078																								2
ST2079									4
ST2080																2
ST2081																		2
ST2082																		2
ST2083																								3
ST2084														3
ST2085												6
ST2086																							2
ST2087																						3
ST2088															4
ST2089																								2
ST2090																2
ST2091																						3
ST2092																3
ST2093					1																			2
ST2094									4
ST2095																								2
ST2096																								3
ST2097									2
ST2098																3
ST2099								3
STnd	1	1	1	1	1	4	2	1	5	2	7	5	2		3	5	6	5	1	2	2	8	10	63
	45	22	49	26	24	8	79	29	35	4	7	11	2	5	7	17	6	9	3	2	2	19	17	100	528
